# Supplementary material for: Comparative Evaluation of Six SARS-CoV-2 Real-Time RT-PCR Diagnostic Approaches Shows Substantial Genomic Variant–Dependent Intra- and Inter-Test Variability, Poor Interchangeability of Cycle Threshold and Complementary Turn-Around Times
Source: Pathogens. 2022 Apr 12;11(4):462. doi: 10.3390/pathogens11040462 (PMC9029830; doi:10.3390/pathogens11040462)
Supplement: Supplementary file 1 [file pathogens-11-00462-s001.zip]

Archive with 1 entries (1 files):
- pathogens-1645616-supplementary.pdf
